# Supplementary material for: Determination of Metallic Impurities by ICP-MS Technique in Eyeshadows Purchased in Poland. Part I
Source: Molecules. 2021 Nov 8;26(21):6753. doi: 10.3390/molecules26216753 (PMC8587163; doi:10.3390/molecules26216753)
Supplement: Supplementary file 1 [file molecules-26-06753-s001.zip]

Archive with 1 entries (1 files):
- molecules-1380356-supplementary.pdf
